# Supplementary material for: Diversity of susceptible hosts in canine distemper virus infection: a systematic review and data synthesis
Source: BMC Vet Res. 2016 May 12;12:78. doi: 10.1186/s12917-016-0702-z (PMC4865023; doi:10.1186/s12917-016-0702-z)
Supplement: Additional file 1: Table S1. — Full database of CDV infection in non-dog hosts. (XLSX 31 kb) [file 12917_2016_702_MOESM1_ESM.xlsx]

## Sheet: Supplementary Table 1
Common name	Specie	Serology Dx	%	Molecular or Antigenic DX	%	Country	Reference	Family	Order	Clinic Sx
Wild boar	Sus scrofa	si	27	no	0	Japan	Vet Microbiol. 2012 Jan 27;154(3-4):222-9	Suidae	Artiodactyla	No
Sika deer	Cervus nippon	si	40	no	0	Japan	Vet Microbiol. 2012 Jan 27;154(3-4):222-9	Cervidae	Artiodactyla	No
Collared peccary	Tayassu tajacu	si	58	no	0	USA	J Wildl Dis. 2003 Jan;39(1):221-3.	Tayassuidae	Artiodactyla	No
Collared peccary	Tayassu tajacu	NO	0	Si	100	USA	Arch Virol. 1991;119(1-2):147-52.	Tayassuidae	Artiodactyla	No
Pig	Sus scrofa domestica	si	100	Si	100	USA	Adv Enzymol Relat Areas Mol Biol. 1974;40(0):803-6.	Suidae	Artiodactyla	No
Urban Coyotes	Canis latrans	si	44	no	0	USA	J Wildl Dis. 2014 Oct;50(4):946-50	Canidae	Carnivora	No
American black bears	Ursus americanus	si	35.5	no	0	USA	J Wildl Dis. 2014 Oct;50(4):829-36	Ursidae	Carnivora	No
Caspian seals	Pusa caspica	NO	0	no	100	Azerbaijan	PLoS One. 2014 Jul 2;9(7):e99265.	Phocidae	Carnivora	Si
Caspian seals	Pusa caspica	si	47.5	no	0	Russia	Vet Microbiol. 2001 Sep 28;82(3):203-10.	Phocidae	Carnivora	Si
wild black bear	Ursus americanus	NO	0	Si	100	USA	J Wildl Dis. 2013 Oct;49(4):1024-7.	Ursidae	Carnivora	Si
Domestic Cat	Felis silvestris catus	NO	0	Si	100	Switzerland	Vet Dermatol. 2013 Oct;24(5):543-e130	Felidae	Carnivora	Si
Red fox	Vulpes vulpes	NO	0	Si	82.1	Italy	PLoS One. 2013 Apr 22;8(4):e61588.	Canidae	Carnivora	Si
California mountain lions	Puma concolor	si	3	no	0	USA	J Wildl Dis. 2013 Apr;49(2):279-93.	Felidae	Carnivora	No
Grey seals	Halichoerus grypus	si	33	no	0	USA	J Zoo Wildl Med. 2013 Mar;44(1):70-8.	Phocidae	Carnivora	No
Harbor seals	Phoca vitulina	si	24	no	0	USA	J Zoo Wildl Med. 2013 Mar;44(1):70-8.	Phocidae	Carnivora	No
Fishers	Martes pennanti	NO	0	Si	100	USA	J Wildl Dis. 2012 Oct;48(4):1035-41	Mustelidae	Carnivora	Si
American badgers	Taxidea taxus	si	70	no	0	USA	J Wildl Dis. 2012 Apr;48(2):467-72.	Mustelidae	Carnivora	No
Wildcat	Felis silvestris	si	7.7	si	0	Portugal	Vet Microbiol. 2012 Aug 17;158(3-4):400-4	Felidae	Carnivora	No
Wolves	Canis lupus	si	24	no	0	Canada	J Wildl Dis. 2012 Jan;48(1):68-76.	Canidae	Carnivora	No
Wild Pampas gray fox	Lycalopex gymnocercus	NO	0	Si	100	Israel	Vet Parasitol. 2012 May 25;186(3-4):497-502	Canidae	Carnivora	Si
Foxes	Vulpes vulpes	NO	0	Si	100	Italy	Vet Microbiol. 2011 May 12;150(1-2):63-9. doi:	Canidae	Carnivora	Si
Badgers	Meles meles	NO	0	Si	100	Italy	Vet Microbiol. 2011 May 12;150(1-2):63-9. doi:	Mustelidae	Carnivora	Si
Stone marten	Martes foina	NO	0	Si	100	Italy	Vet Microbiol. 2011 May 12;150(1-2):63-9. doi:	Mustelidae	Carnivora	Si
Wolves	Canis lupus	si	44.4	no	0	Canada	J Wildl Dis. 2011 Jan;47(1):222-7.	Canidae	Carnivora	No
Siberian tiger	Panthera tigris altaica	si	10	Si	100	Russia	J Wildl Dis. 2010 Oct;46(4):1252-6.	Felidae	Carnivora	Si
Red fox	Vulpes vulpes	si	12.3	no	0	Norway	J Wildl Dis. 2010 Apr;46(2):474-80.	Canidae	Carnivora	No
Arctic fox	Vulpes lagopus	si	11.6	no	0	Norway	J Wildl Dis. 2010 Apr;46(2):474-80.	Canidae	Carnivora	No
Wolves	Canis lupus	si	9.6	no	0	Norway	J Wildl Dis. 2010 Apr;46(2):474-80.	Canidae	Carnivora	No
Raccoons	Procyon lotor	NO	0	Si	76.2	Germany	Vet Microbiol. 2014 Sep 10. pii: S0378-1135(14)00410-6.	Procyonidae	Carnivora	Si
Asian palm civets	Paradoxurus hermaphroditus	NO	0	Si	100	Thailand	Vet Pathol. 2014 Sep 24. pii: 0300985814551580	Viverridae	Carnivora	Si
Masked palm civet	Paguma larvata	NO	0	Si	100	Thailand	Vet Pathol. 2014 Sep 24. pii: 0300985814551580	Viverridae	Carnivora	Si
Indian civet	Viverricula indica	NO	0	Si	100	Thailand	Vet Pathol. 2014 Sep 24. pii: 0300985814551580	Viverridae	Carnivora	Si
Coyotes	Canis latrans	si	48	no	0	USA	J Wildl Dis. 2014 Oct;50(4):896-901.	Canidae	Carnivora	No
Northern sea otters	Enhydra lutris kenyoni	si	80	no	0	USA	J Wildl Dis. 2013 Oct;49(4):887-99	Mustelidae	Carnivora	No
Apennine wolves	Canis lupus	NO	0	Si	66.7	Italy	PLoS One. 2014 Jan 20;9(1):e82356.	Canidae	Carnivora	Si
Danish farmed mink	Neovison vison	NO	0	Si	100	Denmark	PLoS One. 2014 Jan 13;9(1):e85598.	Mustelidae	Carnivora	Si
Amur tigers	Panthera tigris altaica	NO	0	Si	100	Russia	MBio. 2013 Sep 17;4(5):e00702-13.	Felidae	Carnivora	Si
Amur tigers	Panthera tigris altaica	NO	0	Si	100	Russia	MBio. 2013 Aug 13;4(4). pii: e00410-13.	Felidae	Carnivora	Si
Spotted hyenas	Crocuta crocuta	si	5	no	0	Zambia	Vector Borne Zoonotic Dis. 2013 Sep;13(9):643-9.	Hyaenidae	Carnivora	No
African wild dogs	Lycaon pictus	si	7.7	no	0	Zambia	Vector Borne Zoonotic Dis. 2013 Sep;13(9):643-9.	Canidae	Carnivora	No
Red fox	Vulpes vulpes	NO	0	Si	30	Greece	Vet Rec. 2013 Aug 31;173(8):194.	Canidae	Carnivora	Si
Jaguars	Panthera onca	si	54.5	no	0	Brazil	J Wildl Dis. 2013 Jul;49(3):510-21.	Felidae	Carnivora	No
Raccoon dogs	Nyctereutes procyonoides	NO	0	Si	100	China	Virol J. 2013 Apr 8;10:109.	Canidae	Carnivora	Si
Giant panda	Ailuropoda melanoleuca	NO	0	Si	100	China	Virol J. 2013 Apr 8;10:109.	Ursidae	Carnivora	Si
African lion	Panthera leo	si	32.1	no	0	Kenya	Ecohealth. 2012 Dec;9(4):483-98.	Felidae	Carnivora	No
African wild dog	Lycaon pictus	si	4	no	0	Kenya	Ecohealth. 2012 Dec;9(4):483-98.	Canidae	Carnivora	No
Black-backed jackal	Canis mesomelas	si	25.8	no	0	Kenya	Ecohealth. 2012 Dec;9(4):483-98.	Canidae	Carnivora	No
Spotted hyena	Crocuta crocuta	si	19.2	no	0	Kenya	Ecohealth. 2012 Dec;9(4):483-98.	Hyaenidae	Carnivora	No
Striped hyena	Hyaena hyaena	si	12.5	no	0	Kenya	Ecohealth. 2012 Dec;9(4):483-98.	Hyaenidae	Carnivora	No
Maned wolf	Chrysocyon brachyurus	si	92.8	no	100	Brazil	J Wildl Dis. 2012 Oct;48(4):1052-6.	Canidae	Carnivora	No
Geoffroy's cats	Leopardus geoffroyi	si	20	no	0	Argentina	J Wildl Dis. 2012 Oct;48(4):899-909.	Felidae	Carnivora	No
Red foxes	Vulpes vulpes	NO	0	Si	30.5	Germany	Vet Microbiol. 2013 Feb 22;162(1):214-8	Canidae	Carnivora	No
Raccoon dogs	Nyctereutes procyonoides	si	44.1	no	0	South Korea	Comp Immunol Microbiol Infect Dis. 2012 Sep;35(5):497-504	Canidae	Carnivora	No
Black-backed jackal	Canis mesomelas	si	71	no	0	Namibia	J Wildl Dis. 2012 Apr;48(2):371-81.	Canidae	Carnivora	No
Red foxes	Vulpes vulpes	NO	0	Si	100	Switzerland	Vet Pathol. 2012 Nov;49(6):913-29.	Canidae	Carnivora	Si
Eurasian badgers	Meles meles	NO	0	Si	100	Switzerland	Vet Pathol. 2012 Nov;49(6):913-29.	Mustelidae	Carnivora	Si
Stone	Martes foina	NO	0	Si	100	Switzerland	Vet Pathol. 2012 Nov;49(6):913-29.	Mustelidae	Carnivora	Si
Pine	Martes martes	NO	0	Si	100	Switzerland	Vet Pathol. 2012 Nov;49(6):913-29.	Mustelidae	Carnivora	Si
Eurasian lynx	Lynx lynx	NO	0	Si	100	Switzerland	Vet Pathol. 2012 Nov;49(6):913-29.	Felidae	Carnivora	Si
Amur tigers	Panthera tigris altaica	si	15	no	0	Russia	J Wildl Dis. 2012 Jan;48(1):186-9.	Felidae	Carnivora	No
African wild dogs	Lycaon pictus	si	16	no	0	Kenya	PLoS One. 2012;7(1):e30099	Canidae	Carnivora	No
Tigers	Panthera tigris	NO	0	Si	100	Japan	J Vet Med Sci. 2012 Jun;74(6):699-705.	Felidae	Carnivora	Si
Lion	Panthera leo	si	33.3	no	0	Japan	J Vet Med Sci. 2012 Jun;74(6):699-705.	Felidae	Carnivora	No
Wild bears	Ursus thibetanus	si	11.1	no	0	Japan	J Vet Med Sci. 2012 Jun;74(6):699-705.	Ursidae	Carnivora	No
Raccoon	Procyon lotor	si	52	no	0	Japan	Vet Microbiol. 2012 Jan 27;154(3-4):222-9	Procyonidae	Carnivora	No
Raccoon dog	Nyctereutes procyonoides	si	21	no	0	Japan	Vet Microbiol. 2012 Jan 27;154(3-4):222-9	Canidae	Carnivora	No
Badger	Meles meles	si	50	no	0	Japan	Vet Microbiol. 2012 Jan 27;154(3-4):222-9	Mustelidae	Carnivora	No
Martes	Martes melampus	si	100	no	0	Japan	Vet Microbiol. 2012 Jan 27;154(3-4):222-9	Mustelidae	Carnivora	No
Siberian weasel	Mustela itatsi sibirica	si	100	no	0	Japan	Vet Microbiol. 2012 Jan 27;154(3-4):222-9	Mustelidae	Carnivora	No
Iberian wolves	Canis lupus signatus	NO	0	Si	100	Portugal	J Wildl Dis. 2011 Jul;47(3):725-9.	Canidae	Carnivora	Si
Foxes	Lycalopex griseus	si	46	no	0	Chile	Vet Microbiol. 2011 Sep 28;152(3-4):247-57.	Canidae	Carnivora	No
Foxes	Lycalopex culpaeus	si	20	no	0	Chile	Vet Microbiol. 2011 Sep 28;152(3-4):247-57.	Canidae	Carnivora	No
Badger	Meles meles	NO	0	Si	100	Austria	Vet Rec. 2011 Apr 9;168(14):377.	Mustelidae	Carnivora	Si
Stone marten	Martes foina	NO	0	Si	100	Austria	Vet Rec. 2011 Apr 9;168(14):377.	Mustelidae	Carnivora	Si
Red Foxes	Vulpes vulpes	NO	0	Si	100	Italy	Emerg Infect Dis. 2010 Dec;16(12):2007-9.	Canidae	Carnivora	Si
African wild dog	Lycaon pictus	NO	0	Si	100	Tanzania	Vet Microbiol. 2010 Dec 15;146(3-4):245-52.	Canidae	Carnivora	Si
Striped skunks	Mephitis mephitis	si	65.47	no	0	USA	J Wildl Dis. 2010 Apr;46(2):335-47.	Mephitidae	Carnivora	Si
Iberian lynx	Lynx pardinus	si	22.9	no	0	Spain	Vet Microbiol. 2010 Nov 20;146(1-2):132-7.	Felidae	Carnivora	No
Fennec fox	Vulpes zerda	NO	0	Si	100	Sudan	J Vet Med Sci. 2010 Aug;72(8):1075-9.	Canidae	Carnivora	Si
Hoary fox	Lycalopex vetulus	NO	0	Si	100	Brazil	J Wildl Dis. 2010 Jan;46(1):303-5.	Canidae	Carnivora	Si
Mink	Neovison vison	NO	0	Si	100	Poland	Pol J Vet Sci. 2009;12(4):433-7.	Mustelidae	Carnivora	Si
Foxes	Vulpes vulpes	NO	0	Si	100	Poland	Pol J Vet Sci. 2009;12(4):433-7.	Canidae	Carnivora	Si
Lake Baikal seal	Phoca sibirica	NO	0	Si	100	Russia	Vet Microbiol. 2010 Jul 29;144(1-2):192-7.	Phocidae	Carnivora	Si
Red foxes	Vulpes vulpes	No	0	Si	100	Germany	Vet J. 2011 Mar;187(3):399-401.	Canidae	Carnivora	si
Badger	Meles meles	NO	0	Si	100	Germany	Vet J. 2011 Mar;187(3):399-401.	Mustelidae	Carnivora	si
Raccoons	Procyon lotor	si	32.1	no	0	Japan	J Vet Med Sci. 2009 Dec;71(12):1661-3.	Procyonidae	Carnivora	No
Cheetahs	Acinonyx jubatus	si	22.7	no	0	Namibia	Clin Vaccine Immunol. 2010 Feb;17(2):232-8.	Felidae	Carnivora	No
Crab-eating fox	Cerdocyon thous	NO	0	Si	100	Argentina	J Wildl Dis. 2009 Oct;45(4):1158-62.	Canidae	Carnivora	Si
Mink	Neovison vison	NO	0	Si	100	USA	J Wildl Dis. 2009 Oct;45(4):1150-7.	Mustelidae	Carnivora	Si
Black-backed jackals	Canis mesomelas	si	74.1	no	0	Namibia	J Wildl Dis. 2009 Oct;45(4):1008-20.	Canidae	Carnivora	No
Coyotes	Canis latrans	si	15	no	0	USA	J Wildl Dis. 2009 Jul;45(3):863-9.	Canidae	Carnivora	No
Lynx	Lynx canadensis	NO	0	Si	100	USA	J Wildl Dis. 2009 Jul;45(3):611-24.	Felidae	Carnivora	Si
Bobcats	Lynx rufus	NO	0	Si	100	USA	J Wildl Dis. 2009 Jul;45(3):611-24.	Felidae	Carnivora	Si
Raccoons	Procyon lotor	si	16	no	0	USA	J Wildl Dis. 2009 Apr;45(2):531-6.	Procyonidae	Carnivora	No
Crab-eating fox	Cerdocyon thous	NO	0	Si	100	Brazil	J Wildl Dis. 2009 Apr;45(2):527-30.	Canidae	Carnivora	Si
Foxes	Urocyon littoralis catalinae	si	87	no	0	USA	J Wildl Dis. 2009 Apr;45(2):333-43.	Canidae	Carnivora	No
Jaguars	Panthera onca	si	20	no	0	Brazil	Ecohealth. 2008 Dec;5(4):513-8.	Felidae	Carnivora	Si
Pumas	Puma concolor	si	11.1	no	0	Brazil	Ecohealth. 2008 Dec;5(4):513-8.	Felidae	Carnivora	Si
Wolf	Canis lupus	si	11.1	no	0	Portugal	J Wildl Dis. 2009 Jan;45(1):221-6.	Canidae	Carnivora	No
Red fox	Vulpes vulpes	si	9	no	0	Portugal	J Wildl Dis. 2009 Jan;45(1):221-6.	Canidae	Carnivora	No
European mink	Mustela lutreola	si	9	no	0	France	J Wildl Dis. 2008 Oct;44(4):791-801.	Mustelidae	Carnivora	No
Polecats	Mustela putorius	si	20	no	0	France	J Wildl Dis. 2008 Oct;44(4):791-801.	Mustelidae	Carnivora	No
American mink	Mustela vison	Si	5	no	0	France	J Wildl Dis. 2008 Oct;44(4):791-801.	Mustelidae	Carnivora	No
Stone marten	Martes foina	si	33	no	0	France	J Wildl Dis. 2008 Oct;44(4):791-801.	Mustelidae	Carnivora	No
Pine marten	Martes martes	si	5	no	0	France	J Wildl Dis. 2008 Oct;44(4):791-801.	Mustelidae	Carnivora	No
Masked palm civets	Paguma larvata	NO	0	Si	100	Japan	Comp Immunol Microbiol Infect Dis. 2009 Nov;32(6):539-49.	Viverridae	Carnivora	Si
Ferrets	Mustela putorius furo	NO	0	Si	100	Spain	Vet Rec. 2008 Aug 23;163(8):246-50.	Mustelidae	Carnivora	Si
Marten	Martes martes	NO	0	Si	100	Korea	Vet Microbiol. 2008 Dec 10;132(3-4):389-95.	Mustelidae	Carnivora	Si
Lions	Panthera leo	NO	0	Si	100	Tanzania	PLoS One. 2008 Jun 25;3(6):e2545	Felidae	Carnivora	Si
Ferrets	Mustela putorius furo	NO	0	Si	100	USA	Vet Dermatol. 2008 Aug;19(4):232-8.	Mustelidae	Carnivora	Si
Ferret-badgers	Melogale moschata subauantiaca	NO	0	Si	100	Taiwan	J Wildl Dis. 2008 Apr;44(2):440-5.	Mustelidae	Carnivora	Si
Asiatic lions	Panthera leo persica	si	87.5	no	0	India	J Zoo Wildl Med. 2007 Sep;38(3):400-8.	Felidae	Carnivora	No
Foxes	Vulpes vulpes	si	17.1	no	0	Spain	Vet Microbiol. 2008 Jan 1;126(1-3):251-6.	Canidae	Carnivora	No
Wolves	Canis lupus	si	24.3	no	0	Spain	Vet Microbiol. 2008 Jan 1;126(1-3):251-6.	Canidae	Carnivora	No
Eurasian badger	Meles meles	NO	0	Si	100	Austria	J Zoo Wildl Med. 2007 Mar;38(1):139-42.	Mustelidae	Carnivora	Si
Red pandas	Ailurus fulgens	si	100	no	0	China	J Zoo Wildl Med. 2007 Mar;38(1):42-50.	Ailuridae	Carnivora	No
Raccoon	Procyon lotor	si	54,1	no	0	USA	J Zoo Wildl Med. 2007 Mar;38(1):18-26.	Procyonidae	Carnivora	No
Lions	Panthera leo	si	4.71	no	0	Botswana	Clin Vaccine Immunol. 2007 Jun;14(6):808-10.	Felidae	Carnivora	No
Caspian seals	Phoca caspica	NO	0	Si	100	Russia	Vet Pathol. 2006 May;43(3):321-38.	Phocidae	Carnivora	Si
Lions	Panthera leo	si	79	no	0	Uganda	J Wildl Dis. 2006 Jul;42(3):667-71.	Felidae	Carnivora	No
Cougars	Puma concolor	si	9	no	0	USA	J Wildl Dis. 2006 Jul;42(3):606-15.	Felidae	Carnivora	No
Raccoon	Procyon lotor	NO	0	Si	100	USA	J Parasitol. 2005 Aug;91(4):960-1.	Procyonidae	Carnivora	Si
Wolverines	Gulo gulo	si	7	no	0	USA	J Wildl Dis. 2005 Oct;41(4):792-5.	Mustelidae	Carnivora	No
Coyotes	Canis latrans	si	61	no	0	USA	J Wildl Dis. 2005 Oct;41(4):787-91.	Canidae	Carnivora	No
Raccoons	Procyon lotor	si	33	no	0	USA	J Wildl Dis. 2005 Oct;41(4):787-91.	Procyonidae	Carnivora	No
Pygmy raccoon	Procyon pygmaeus	si	4	no	0	Mexico	J Wildl Dis. 2005 Jul;41(3):615-7.	Procyonidae	Carnivora	No
Polar bears	Ursus maritimus	si	8	no	0	Norway	J Wildl Dis. 2005 Apr;41(2):310-6.	Ursidae	Carnivora	No
Foxes	Lycalopex culpaeus	si	2	no	0	Argentina	Rev Sci Tech. 2004 Dec;23(3):801-6.	Canidae	Carnivora	No
Swift foxes	Vulpes velox	si	5	no	0	USA	J Wildl Dis. 2004 Oct;40(4):741-8.	Canidae	Carnivora	No
Coyotes	Canis latrans	si	46	no	0	USA	J Wildl Dis. 2004 Oct;40(4):741-8.	Canidae	Carnivora	No
Wolves	Canis lupus	si	41	no	0	USA	J Wildl Dis. 2004 Oct;40(4):632-8.	Canidae	Carnivora	No
Lions	Panthera leo	si	65	no	0	Japan	J Vet Med Sci. 2004 Dec;66(12):1587-9.	Felidae	Carnivora	No
Masked palm civets	Paguma larvata	NO	0	Si	100	Japan	J Vet Med Sci. 2004 Dec;66(12):1575-8.	Viverridae	Carnivora	si
Raccoons	Procyon lotor	NO	0	Si	100	USA	Virol J. 2004 Sep 2;1:2.	Procyonidae	Carnivora	No
Polar bears	Ursus maritimus	si	24	no	0	Canada	J Wildl Dis. 2004 Apr;40(2):338-42.	Ursidae	Carnivora	No
Badger	Taxidea taxus	si	7	no	0	Canada	Vet Rec. 2004 Jul 31;155(5):135-40.	Mustelidae	Carnivora	No
Black bear	Ursus americanus	si	3	no	0	Canada	Vet Rec. 2004 Jul 31;155(5):135-40.	Ursidae	Carnivora	No
Grizzly bear	Ursus arctos	si	28	no	0	Canada	Vet Rec. 2004 Jul 31;155(5):135-40.	Ursidae	Carnivora	No
Lynx	Felis lynx	si	20	no	0	Canada	Vet Rec. 2004 Jul 31;155(5):135-40.	Felidae	Carnivora	No
Polar bear	Ursus maritimus	si	39	no	0	Canada	Vet Rec. 2004 Jul 31;155(5):135-40.	Ursidae	Carnivora	No
Walrus	Odobenus rosmarus	si	14	no	0	Canada	Vet Rec. 2004 Jul 31;155(5):135-40.	Odobenidae	Carnivora	No
Wolf	Canis lupus	si	67	no	0	Canada	Vet Rec. 2004 Jul 31;155(5):135-40.	Canidae	Carnivora	No
Cheetahs	Acinonyx jubatus	si	24	no	0	Namibia	J Wildl Dis. 2004 Jan;40(1):23-31.	Felidae	Carnivora	No
Spotted hyenas	Crocuta crocuta	si	47	no	0	kenya	J Wildl Dis. 2004 Jan;40(1):1-10.	Hyaenidae	Carnivora	No
Sea lion	Zalophus californianus	NO	0	Si	100	USA	Vet Rec. 2004 Mar 13;154(11):334-6.	Otariidae	Carnivora	Si
Mexican wolf	Canis lupus baileyi	NO	0	Si	100	USA	J Wildl Dis. 2003 Oct;39(4):909-13.	Canidae	Carnivora	Si
Coyotes	Canis latrans	si	9.5	no	0	USA	J Wildl Dis. 2003 Apr;39(2):449-55.	Canidae	Carnivora	No
Red foxes	Vulpes vulpes	si	13	no	0	Luxembourg	J Wildl Dis. 2002 Oct;38(4):856-9.	Canidae	Carnivora	No
Canada lynx	Lynx canadensis	si	3	no	0	Canada	J Wildl Dis. 2002 Oct;38(4):840-5.	Felidae	Carnivora	No
European mink	Mustela lutreola	NO	0	Si	100	Finland	Vet Microbiol. 2003 Apr 2;92(3):289-93.	Mustelidae	Carnivora	Si
Red foxes	Vulpes vulpes	NO	0	Si	100	Italy	Mol Cell Probes. 2002 Feb;16(1):77-83.	Canidae	Carnivora	Si
Mink	Neovison vison	NO	0	Si	100	USA	Can Vet J. 1999 Aug;40(8):577-8.	Mustelidae	Carnivora	Si
African wild dogs	Lycaon pictus	NO	0	Si	100	Tanzania	Emerg Infect Dis. 2002 Feb;8(2):211-3.	Canidae	Carnivora	Si
Golden jackals	Canis aureus	si	52.2	no	0	Israel	Vet J. 2001 Jul;162(1):66-72.	Canidae	Carnivora	No
Coyotes	Canis latrans	si	27	no	0	USA	J Wildl Dis. 2001 Apr;37(2):312-7.	Canidae	Carnivora	No
Raccoon dog	Nyctereutes procyonoides viverrinus	NO	0	Si	100	Japan	Vet Rec. 2001 Feb 3;148(5):148-50.	Canidae	Carnivora	Si
Genet	Gennetta gennetta	NO	0	Si	100	Spain	J Comp Pathol. 2001 Feb-Apr;124(2-3):207-11.	Viverridae	Carnivora	Si
Swift fox	Vulpes velox	si	13	no	0	USA	J Wildl Dis. 2000 Oct;36(4):798-805.	Canidae	Carnivora	No
Caspian seals	Phoca caspica	NO	0	Si	100	Russia	Emerg Infect Dis. 2000 Nov-Dec;6(6):637-9.	Phocidae	Carnivora	Si
River otters	Lontra canadensis	si	10	no	0	Canada	J Zoo Wildl Med. 2000 Jun;31(2):168-75.	Mustelidae	Carnivora	No
Red Foxes	Vulpes vulpes	si	5	no	0	Germany	Vet Microbiol. 2000 Jun 12;74(4):283-92.	Canidae	Carnivora	No
Stone marten	Martes foina	si	20	no	0	Germany	Vet Microbiol. 2000 Jun 12;74(4):283-92.	Mustelidae	Carnivora	No
Binturongs	Arctictis binturong	NO	0	Si	100	USA	J Vet Diagn Invest. 2000 Jan;12(1):88-91.	Viverridae	Carnivora	Si
Jackals	Canis mesomelas	si	63.6	no	0	Zimbabwe	Onderstepoort J Vet Res. 1999 Sep;66(3):251-3.	Canidae	Carnivora	No
Jackals	Canis adustus	si	50	no	0	Zimbabwe	Onderstepoort J Vet Res. 1999 Sep;66(3):251-3.	Canidae	Carnivora	No
Binturongs	Arctictis binturong	NO	0	Si	100	Korea	J Comp Pathol. 1999 Oct;121(3):295-9.	Viverridae	Carnivora	Si
Grizzly bears	Ursus arctos horribilis	si	8.3	no	0	USA	Rev Sci Tech. 1998 Dec;17(3):756-66.	Ursidae	Carnivora	No
Caspian seal	Pusa caspica	NO	0	Si	100	Azerbaijan	Vet Rec. 1998 Dec 12;143(24):662-4.	Phocidae	Carnivora	Si
Wild dogs	Lycaon pictus	si	66.7	no	0	Namibia	Onderstepoort J Vet Res. 1997 Dec;64(4):313-6.	Canidae	Carnivora	No
Red Foxes	Vulpes vulpes	si	4.4	no	0	Germany	Epidemiol Infect. 1998 Oct;121(2):433-40.	Canidae	Carnivora	No
Black bears	Ursus americanus floridanus	si	8	no	0	USA	J Wildl Dis. 1998 Jul;34(3):612-9.	Ursidae	Carnivora	No
Lions	Panthera leo	si	55	no	0	kenya	Vet Rec. 1998 Jun 13;142(24):662-5.	Felidae	Carnivora	No
Raccoon dogs	Nyctereutes procyonoides viverrinus	si	30	no	0	Japan	Kansenshogaku Zasshi. 1998 Apr;72(4):331-4.	Canidae	Carnivora	No
Coyotes	Canis latrans	si	37	no	0	USA	J Wildl Dis. 1998 Apr;34(2):259-64.	Canidae	Carnivora	No
Raccoon	Procyon lotor	NO	0	Si	100	USA	J Vet Diagn Invest. 1998 Apr;10(2):194-6.	Procyonidae	Carnivora	No
African wild dogs	Lycaon pictus	si	59	no	0	Tanzania	J Wildl Dis. 1997 Oct;33(4):823-32.	Canidae	Carnivora	No
Brown bears	Ursus arctos marsicanus	si	33.3	no	0	Italy	J Wildl Dis. 1997 Apr;33(2):304-7.	Ursidae	Carnivora	No
Lion	Panthera leo	NO	0	Si	100	Germany	Clin Diagn Lab Immunol. 1997 Mar;4(2):180-4.	Felidae	Carnivora	Si
Tigers	Panthera tigris	NO	0	Si	100	Germany	Clin Diagn Lab Immunol. 1997 Mar;4(2):180-4.	Felidae	Carnivora	Si
Siberian seals	Phoca sibirica	NO	0	Si	100	Russia	Vet Rec. 1996 May 4;138(18):437-9.	Phocidae	Carnivora	Si
Spotted hyenas	Crocuta crocuta	NO	0	Si	100	Tanzania	Vet Microbiol. 1996 Mar;49(1-2):147-52.	Hyaenidae	Carnivora	Si
Raccoon dog	Nyctereutes procyonoides	NO	0	Si	100	China	Vet Microbiol. 2010 Jan 6;140(1-2):34-42	Canidae	Carnivora	si
Fox	Vulpes vulpes	NO	0	Si	100	China	Vet Microbiol. 2010 Jan 6;140(1-2):34-42	Canidae	Carnivora	si
Mink	Mustela lutreola	NO	0	Si	100	China	Vet Microbiol. 2010 Jan 6;140(1-2):34-42	Mustelidae	Carnivora	Si
Red fox	Vulpes Vulpes	NO	0	Si	30	Spain	Vet J. 2009 Oct;182(1):114-24.	Canidae	Carnivora	No
Spotted hyenas	Crocuta crocuta	si	100	no	0	Tanzania	Nature. 1996 Feb 1;379(6564):441-5.	Hyaenidae	Carnivora	Si
Bat-eared fox	Otocyon megalotis	si	100	no	0	Tanzania	Nature. 1996 Feb 1;379(6564):441-5.	Canidae	Carnivora	si
Lion	Panthera leo	si	85	no	0	Tanzania	Nature. 1996 Feb 1;379(6564):441-5.	Felidae	Carnivora	Si
Leopard cats	Prionailurus bengalensis	NO	0	Si	100	Taiwan	Clin Diagn Lab Immunol. 2001 May; 8(3): 641–644.	Felidae	Carnivora	no
Domestic cat	Felis silvestris catus	Si	10.5	no	0	Japan	Clin Diagn Lab Immunol. 2001 May; 8(3): 641–644.	Felidae	Carnivora	no
Domestic cat	Felis silvestris catus	Si	21.4	no	0	Taiwan	Clin Diagn Lab Immunol. 2001 May; 8(3): 641–644.	Felidae	Carnivora	no
Domestic cat	Felis silvestris catus	si	10	Si	100	USA	Am J Vet Res. 1974;35:803–806.	Felidae	Carnivora	no
Domestic cat	Felis silvestris catus	Si	100	no	0	Switzerland	Vet Dermatol. 2013 Oct;24(5):543-e130.	Felidae	Carnivora	Si
Domestic cat	Felis silvestris catus	si	4.5	no	0	Spain	Vet J. 2009 Oct;182(1):114-24.	Felidae	Carnivora	no
Domestic cat	Felis silvestris catus	si	23	no	0	Guatemala	J Zoo Wildl Med. 2005 Mar;36(1):121-3.	Felidae	Carnivora	no
Dingo	Canis lupus dingo	Si	100	No	0	United Kingdom	Proc. Zool. Soc. Lond. 1937; 107: 443	Canidae	Carnivora	si
American badger	Taxidea taxus	Si	100	No	0	USA	Cornell Vet 1942, 32(4):447.	Mustelidae	Carnivora	Si
Jackals	Vulpes chama	Si	100	No	0	South Africa	Cornell Vet 1942, 32(4):286-288	Canidae	Carnivora	Si
Coati	Nasua nasua	NO	0	Si	100	Brazil	Rev Sci Tech. 1996 Mar;15(1):267-87.	Procyonidae	Carnivora	Si
Ocelot	Leopardus pardalis	si	70	No	0	Bolivia	J Wildl Dis. 2007 Jul;43(3):551-7.	Felidae	Carnivora	no
Pampas fox	Lycalopex gymnocercus	si	44.4	No	0	Bolivia	J Wildl Dis. 2007 Jul;43(3):551-7.	Canidae	Carnivora	No
Snow leopards	Panthera uncia	Si	100	Si	100	USA	J Zoo Wildl Med. 1989, 20: 273– 281.	Felidae	Carnivora	si
Ethiopian wolves s	Canis simensis	No	0	Si	30	Ethiopia	Animal Conservation. 1998, 1, 273–280	Canidae	Carnivora	No
Crabeater seal	Lobodon carcinophagus	NO	0	Si	33.3	Antarctica	Marine Marnmal Science. 1991, 7:85-87	Phocidae	Carnivora	No
Leopard seals	Hydrurga leptonyx	NO	0	Si	66.6	Antarctica	Marine Marnmal Science. 1991, 7:85-87	Phocidae	Carnivora	No
Greater grison	Galictis vittata	NO	0	no	100	Brazil	Braz J Vet Res Anim Sci. 1997;34:156-158.	Mustelidae	Carnivora	Si
Lesser grison	Galictis cuja	NO	0	no	100	Brazil	Pesq Vet Bras. 2013; 33(2):247-250	Mustelidae	Carnivora	Si
Stoat	Mustela erminea	NO	0	Si	100	United Kingdom	Vet Rec. 1969; 85:204-205	Mustelidae	Carnivora	Si
Least weasel	Mustela nivalis	NO	0	Si	100	United Kingdom	Vet Rec. 1969; 85:204-205	Mustelidae	Carnivora	Si
Chinese leopard	Panthera pardus japonensis	NO	0	Si	100	USA	J Gen Virol. 1996 Mar;77 ( Pt 3):397-405.	Felidae	Carnivora	si
Lion	Panthera leo	NO	0	Si	100	kenya	Vaccine. 1995 Apr;13(6):521-3.	Felidae	Carnivora	Si
Black-backed jackals	Canis mesomelas	si	9	no	0	kenya	J Wildl Dis. 1994 Oct;30(4):486-91.	Canidae	Carnivora	No
Lion	Panthera leo	NO	0	Si	100	Canada	Can Vet J. 1995 Jan;36(1):34-5.	Felidae	Carnivora	Si
Leopards	Panthera pardus	NO	0	Si	100	USA	J Vet Diagn Invest. 1994 Jul;6(3):277-88.	Felidae	Carnivora	Si
Tigers	Panthera tigris	NO	0	Si	100	USA	J Vet Diagn Invest. 1994 Jul;6(3):277-88.	Felidae	Carnivora	Si
Lions	Panthera leo	NO	0	Si	100	USA	J Vet Diagn Invest. 1994 Jul;6(3):277-88.	Felidae	Carnivora	Si
Jaguar	Panthera onca	NO	0	Si	100	USA	J Vet Diagn Invest. 1994 Jul;6(3):277-88.	Felidae	Carnivora	Si
Wolf	Canis lupus	si	19	no	0	USA	J Wildl Dis. 1994 Apr;30(2):270-3.	Canidae	Carnivora	No
Red Foxes	Vulpes vulpes	NO	0	Si	100	Spain	J Wildl Dis. 1994 Jan;30(1):95-8.	Canidae	Carnivora	Si
Giant pandas	Ailuropoda melanoleuca	si	25	no	0	China	J Wildl Dis. 1994 Jan;30(1):86-9.	Ursidae	Carnivora	No
Raccoon	Procyon lotor	si	47	no	0	USA	J Wildl Dis. 1993 Jul;29(3):390-5.	Procyonidae	Carnivora	Si
Raccoon dogs	Nyctereutes procyonoides	NO	0	Si	100	Japan	J Comp Pathol. 1993 May;108(4):383-92.	Canidae	Carnivora	Si
Masked palm civet	Paguma larvata	NO	0	Si	100	Japan	J Comp Pathol. 1992 Nov;107(4):439-43.	Viverridae	Carnivora	Si
Raccoon	Procyon lotor	NO	0	Si	100	USA	Vet Rec. 1992 Feb 22;130(8):162-4.	Procyonidae	Carnivora	si
Raccoon	Procyon lotor	NO	0	Si	100	USA	J Wildl Dis. 1991 Oct;27(4):688-92.	Procyonidae	Carnivora	si
Coyotes	Canis latrans	si	57	no	0	USA	J Wildl Dis. 1991 Apr;27(2):320-3.	Canidae	Carnivora	No
Raccoon	Procyon lotor	NO	0	Si	100	USA	Cornell Vet. 1990 Apr;80(2):197-201.	Procyonidae	Carnivora	si
Fitch	Mustela putorius	NO	0	Si	100	Germany	Dtsch Tierarztl Wochenschr. 1990 Feb;97(2):85-8.	Mustelidae	Carnivora	Si
Badgers	Meles meles	NO	0	Si	100	Austria	Tierarztl Prax. 1990 Feb;18(1):81-4.	Mustelidae	Carnivora	Si
Lesser pandas	Ailurus fulgens	NO	0	Si	100	Japan	Nihon Juigaku Zasshi. 1989 Dec;51(6):1263-6.	Ailuridae	Carnivora	No
Harbor seals	Phoca vitulina	NO	0	Si	100	Sweden	Nature. 1988 Sep 29;335(6189):403-4.	Phocidae	Carnivora	si
Black-footed ferrets	Mustela nigripes	NO	0	Si	100	USA	J Wildl Dis. 1988 Jul;24(3):385-98.	Mustelidae	Carnivora	Si
San Joaquin kit fox	Vulpes macrotis mutica	si	14	no	0	USA	J Wildl Dis. 1988 Apr;24(2):274-81.	Canidae	Carnivora	No
Coyotes	Canis latrans	si	62	no	0	USA	J Am Vet Med Assoc. 1986 Nov 1;189(9):1099-100.	Canidae	Carnivora	No
Skunks	Mephitis mephitis	NO	0	SI	47.2	USA	J Am Vet Med Assoc. 1986 Nov 1;189(9):1086-8.	Mephitidae	Carnivora	Si
Raccoon	Procyon lotor	NO	0	Si	100	Canada	J Wildl Dis. 1986 Jan;22(1):55-9.	Procyonidae	Carnivora	si
Martens	Martes foina	NO	0	Si	100	Germany	Dtsch Tierarztl Wochenschr. 1985 May 7;92(5):178-81.	Mustelidae	Carnivora	Si
Raccoon	Procyon lotor	NO	0	Si	100	USA	J Am Vet Med Assoc. 1984 Dec 1;185(11):1397-9.	Procyonidae	Carnivora	si
Wolves	Canis Lupus	si	7	no	0	USA	J Wildl Dis. 1982 Oct;18(4):419-24.	Canidae	Carnivora	No
Kinkajous	Potos flavus	NO	0	Si	100	USA	J Am Vet Med Assoc. 1981 Dec 1;179(11):1166-9.	Procyonidae	Carnivora	si
Red Foxes	Vulpes vulpes	si	11	no	0	USA	J Wildl Dis. 1981 Jan;17(1):17-22.	Canidae	Carnivora	No
Lesser pandas	Ailurus fulgens	NO	0	Si	100	Japan	Nihon Juigaku Zasshi. 1979 Oct;41(5):561-6.	Ailuridae	Carnivora	No
Wolf	Canis lupus	si	2.32	no	0	Canada	J Wildl Dis. 1974 Oct;10(4):321-4.	Canidae	Carnivora	No
Bengal tiger	Panthera tigris tigris	NO	0	Si	100	USA	J Am Vet Med Assoc. 1983 Dec 1;183(11):1159-62.	Felidae	Carnivora	Si
Crab-eating macaque	Macaca fascicularis	NO	0	Si	100	Japan	J Virol. 2013 Jan;87(2):1105-14.	Cercopithecidae	Primates	Si
Rhesus monkeys	Macaca mulatta	NO	0	Si	100	China	Emerg Infect Dis. 2011 Aug;17(8):1541-3.	Cercopithecidae	Primates	Si
Rhesus monkeys	Macaca mulatta	NO	0	Si	100	China	Vet Microbiol. 2010 Mar 24;141(3-4):374-8.	Cercopithecidae	Primates	Si
Squirrel monkeys	Saimiri sciureus	NO	0	Si	100	Japan	J Med Primatol. 1990;19(2):137-49.	Cebidae	Primates	Si
Japanese monkey	Macaca fuscata	NO	0	Si	100	Japan	Vet Microbiol. 1989 Jul;20(3):193-205.	Cercopithecidae	Primates	Si
Crab-eating macaque	Macaca fascicularis	NO	0	Si	100	Japan	Jpn J Exp Med. 1985 Jun;55(3):99-108.	Cercopithecidae	Primates	si
Crab-eating macaque	Macaca fascicularis	NO	0	Si	100	Japan	Jpn J Med Sci Biol. 1977 Oct;30(5):241-57.	Cercopithecidae	Primates	si
Crab-eating macaque	Macaca fascicularis	NO	0	Si	100	Japan	J Virol. 2014 Apr;88(8):4423-33.	Cercopithecidae	Primates	si
Asian elephant	Elaphas maximus	si	1.3	no	0	Thailand	Vet Rec. 2006 Sep 23;159(13):420-1.	Elephantidae	Proboscidea	No
Asian marmots	Marmota caudata	NO	0	Si	100	Switzerland	Vet Pathol. 2013 Sep;50(5):914-20.	Sciuridae	Rodentia	Si
Swiss mice	Mus musculus	NO	0	Si	100	Germany	J Gen Virol. 1983 Jul;64 (Pt 7):1571-9.	Muridae	Rodentia	si
Swiss mice	Mus musculus	NO	0	Si	100	Germany	J Virol. 2001 Sep;75(17):8268-82.	Muridae	Rodentia	si
Swiss mice	Mus musculus	NO	0	Si	100	Germany	J Virol. 1999 Sep;73(9):7317-27.	Muridae	Rodentia	si
Swiss mice	Mus musculus	NO	0	Si	100	France	J Neuropathol Exp Neurol. 1997 Jun;56(6):673-85.	Muridae	Rodentia	si
Swiss mice	Mus musculus	NO	0	Si	100	France	J Neuropathol Exp Neurol. 1993 Sep;52(5):471-80.	Muridae	Rodentia	si
Swiss mice	Mus musculus	NO	0	Si	100	France	Ann Biol Clin (Paris). 1999 May;57(3):291-9.	Muridae	Rodentia	si
Swiss mice	Mus musculus	NO	0	Si	100	France	Comp Biochem Physiol B. 1988;91(4):691-6.	Muridae	Rodentia	si
Swiss mice	Mus musculus	NO	0	Si	100	Japan	J Neuropathol Exp Neurol. 1992 Jan;51(1):101-9.	Muridae	Rodentia	si
Swiss mice	Mus musculus	NO	0	Si	100	Japan	Science. 1982 Apr 2;216(4541):82-5.	Muridae	Rodentia	si
Swiss mice	Mus musculus	NO	0	Si	100	Japan	Neurology. 1980 Jul;30(7 Pt 2):92-8.	Muridae	Rodentia	si
Guinea pigs	Cavia porcellus	NO	0	Si	100	Japan	Jpn J Exp Med. 1981 Oct;51(5):299-307.	Caviidae	Rodentia	Si
Hamster	Mesocricetus auratus	NO	0	Si	100	United Kingdom	Arch Virol. 1983;76(3):201-10.	Cricetidae	Rodentia	Si
Hamster	Mesocricetus auratus	NO	0	Si	100	United Kingdom	Intervirology. 1985;23(3):157-66.	Cricetidae	Rodentia	Si
Hamster	Mesocricetus auratus	NO	0	Si	100	United Kingdom	Neuropathol Appl Neurobiol. 1987 Sep-Oct;13(5):349-69.	Cricetidae	Rodentia	Si
Hamster	Mesocricetus auratus	NO	0	Si	100	United Kingdom	J Gen Virol. 1981 Feb;52(Pt 2):345-53.	Cricetidae	Rodentia	Si
Hamster	Mesocricetus auratus	NO	0	Si	100	United Kingdom	Biochem Soc Trans. 1980 Aug;8(4):428-9.	Cricetidae	Rodentia	Si
Hamster	Mesocricetus auratus	NO	0	Si	100	USA	Am J Vet Res. 1966 Jul;27(119):1083-91.	Cricetidae	Rodentia	Si
Hamster	Mesocricetus auratus	NO	0	Si	100	Japan	Am J Vet Res. 1964 May;25:825-9.	Cricetidae	Rodentia	Si
